# Supplementary material for: Assessment of Hydrocarbon Degradation Potential in Microbial Communities in Arctic Sea Ice
Source: Microorganisms. 2022 Feb 1;10(2):328. doi: 10.3390/microorganisms10020328 (PMC8879337; doi:10.3390/microorganisms10020328)
Supplement: Supplementary file 1 [file microorganisms-10-00328-s001.zip]

Archive with 1 entries (1 files):
- microorganisms-1547119-supplementary.pdf
